# Supplementary material for: Effects of Dietary Interventions on Nutritional Status in Patients with Gastrointestinal Cancers: A Systematic Review
Source: Biomedicines. 2026 Jan 21;14(1):240. doi: 10.3390/biomedicines14010240 (PMC12839109; doi:10.3390/biomedicines14010240)
Supplement: Supplementary file 1 [file biomedicines-14-00240-s001.zip]

Archive with 2 entries (2 files):
- biomedicines-4072088-PRISMA_2020_abstract_checklist.pdf
- biomedicines-4072088-PRISMA_2020_checklist.pdf
